# Supplementary material for: Discovery of Potential SARS-CoV-2 Papain-like Protease Natural Inhibitors Employing a Multi-Phase In Silico Approach
Source: Life (Basel). 2022 Sep 9;12(9):1407. doi: 10.3390/life12091407 (PMC9505301; doi:10.3390/life12091407)
Supplement: Supplementary file 1 [file life-12-01407-s001.zip]

Archive with 1 entries (1 files):
- life-1884367-supplementary.pdf
